# Supplementary material for: Cost-benefit analysis for invasive species control: the case of greater Canada goose Branta canadensis in Flanders (northern Belgium)
Source: PeerJ. 2018 Jan 29;6:e4283. doi: 10.7717/peerj.4283 (PMC5793711; doi:10.7717/peerj.4283)
Supplement: Data S1 — Seasonal data on compensation payments and geese numbers for greylag goose Anser anser in The Netherlands (Source: SOVON Vogelonderzoek Nederland). [file peerj-06-4283-s001.csv]

jaar	aantal_ganzen	som_taxatiebedrag	som_schadeoppervlakte
2002	180000	616593	10726.2
2003	213300	1329598	18481.4
2004	215620	566781	19739.2
2005	218418	651271	19123
2006	292238	931727	17268.3
2007	235219	1110852	15158.4
2008	254222	2183596	24320.5
2009	299466	1411956	21362.5
2010	335673	1676232	29382.4
