# Supplementary material for: Cost-benefit analysis for invasive species control: the case of greater Canada goose Branta canadensis in Flanders (northern Belgium)
Source: PeerJ. 2018 Jan 29;6:e4283. doi: 10.7717/peerj.4283 (PMC5793711; doi:10.7717/peerj.4283)
Supplement: Data S2 — Estimated annual population size of Branta canadensis based on the Flemish waterbird census for the period 1992–2014 (Devos & Onkelinx, 2013). [file peerj-06-4283-s002.csv]

	Winter	Estimate	Lower	Upper
127	1992	113.8577271	102.4565506	126.5275955
1	1993	58.27785492	46.20486069	73.50543213
2	1994	711.8139648	652.871521	776.0778198
3	1995	490.727417	451.0709839	533.8703003
4	1996	910.7613525	794.9894409	1043.3927
128	1997	1132.263428	1037.39209	1235.810913
129	1998	1928.366333	1812.14209	2052.044922
130	1999	1684.074097	1470.567139	1928.579468
131	2000	3002.932617	2626.161621	3433.758301
5	2001	5453.847656	4311.044434	6899.59375
6	2002	6393.83252	5422.355957	7539.36084
7	2003	8813.443359	7094.404785	10949.02051
8	2004	7612.98291	6461.910156	8969.098633
9	2005	8988.580078	7256.512695	11134.07715
132	2006	8544.77832	7120.030762	10254.62207
133	2007	9760.256836	8096.511719	11765.88379
134	2008	10595.11719	8323.037109	13487.44629
135	2009	11394.48438	9203.803711	14106.58887
10	2010	14048.97852	10636.50293	18556.26953
11	2011	13514.125	10903.0791	16750.45898
12	2012	13063.67383	10215.87207	16705.33594
13	2013	13990.32813	10986.85547	17814.85938
136	2014	13869.34961	10729.78125	17927.56836
