# Supplementary material for: Cost-benefit analysis for invasive species control: the case of greater Canada goose Branta canadensis in Flanders (northern Belgium)
Source: PeerJ. 2018 Jan 29;6:e4283. doi: 10.7717/peerj.4283 (PMC5793711; doi:10.7717/peerj.4283)
Supplement: Supplemental Information 1 — R code used for the production of figures for Reyns et al. cost-benefit analysis of Branta canadensis in Flanders. [file peerj-06-4283-s004.zip]

Archive with 57 entries (30 files):
- peerj-21161-Reyns_etal_Rcode/
- peerj-21161-Reyns_etal_Rcode/.Rhistory
- peerj-21161-Reyns_etal_Rcode/.Rproj.user/
- peerj-21161-Reyns_etal_Rcode/.Rproj.user/2016FCDC/
- peerj-21161-Reyns_etal_Rcode/.Rproj.user/2016FCDC/console06/
- peerj-21161-Reyns_etal_Rcode/.Rproj.user/2016FCDC/console06/INDEX001
- peerj-21161-Reyns_etal_Rcode/.Rproj.user/2016FCDC/ctx/
- peerj-21161-Reyns_etal_Rcode/.Rproj.user/2016FCDC/explorer-cache/
- peerj-21161-Reyns_etal_Rcode/.Rproj.user/2016FCDC/pcs/
- peerj-21161-Reyns_etal_Rcode/.Rproj.user/2016FCDC/pcs/files-pane.pper
- peerj-21161-Reyns_etal_Rcode/.Rproj.user/2016FCDC/pcs/source-pane.pper
- peerj-21161-Reyns_etal_Rcode/.Rproj.user/2016FCDC/pcs/windowlayoutstate.pper
- peerj-21161-Reyns_etal_Rcode/.Rproj.user/2016FCDC/pcs/workbench-pane.pper
- peerj-21161-Reyns_etal_Rcode/.Rproj.user/2016FCDC/presentation/
- peerj-21161-Reyns_etal_Rcode/.Rproj.user/2016FCDC/profiles-cache/
- peerj-21161-Reyns_etal_Rcode/.Rproj.user/2016FCDC/rmd-outputs
- peerj-21161-Reyns_etal_Rcode/.Rproj.user/2016FCDC/saved_source_markers
- peerj-21161-Reyns_etal_Rcode/.Rproj.user/2016FCDC/sources/
- peerj-21161-Reyns_etal_Rcode/.Rproj.user/2016FCDC/sources/per/
- peerj-21161-Reyns_etal_Rcode/.Rproj.user/2016FCDC/sources/per/t/
- peerj-21161-Reyns_etal_Rcode/.Rproj.user/2016FCDC/sources/per/u/
- peerj-21161-Reyns_etal_Rcode/.Rproj.user/2016FCDC/viewer-cache/
- peerj-21161-Reyns_etal_Rcode/.Rproj.user/E8E12491/
- peerj-21161-Reyns_etal_Rcode/.Rproj.user/E8E12491/ctx/
- peerj-21161-Reyns_etal_Rcode/.Rproj.user/E8E12491/pcs/
- peerj-21161-Reyns_etal_Rcode/.Rproj.user/E8E12491/pcs/files-pane.pper
- peerj-21161-Reyns_etal_Rcode/.Rproj.user/E8E12491/pcs/source-pane.pper
- peerj-21161-Reyns_etal_Rcode/.Rproj.user/E8E12491/pcs/windowlayoutstate.pper
- peerj-21161-Reyns_etal_Rcode/.Rproj.user/E8E12491/pcs/workbench-pane.pper
- peerj-21161-Reyns_etal_Rcode/.Rproj.user/E8E12491/presentation/
- peerj-21161-Reyns_etal_Rcode/.Rproj.user/E8E12491/profiles-cache/
- peerj-21161-Reyns_etal_Rcode/.Rproj.user/E8E12491/rmd-outputs
- peerj-21161-Reyns_etal_Rcode/.Rproj.user/E8E12491/saved_source_markers
- peerj-21161-Reyns_etal_Rcode/.Rproj.user/E8E12491/sdb/
- peerj-21161-Reyns_etal_Rcode/.Rproj.user/E8E12491/sdb/per/
- peerj-21161-Reyns_etal_Rcode/.Rproj.user/E8E12491/sdb/per/t/
- peerj-21161-Reyns_etal_Rcode/.Rproj.user/E8E12491/sdb/per/t/690597AF
- peerj-21161-Reyns_etal_Rcode/.Rproj.user/E8E12491/sdb/per/u/
- peerj-21161-Reyns_etal_Rcode/.Rproj.user/E8E12491/sdb/prop/
- peerj-21161-Reyns_etal_Rcode/.Rproj.user/E8E12491/sdb/prop/3216ACF2
- peerj-21161-Reyns_etal_Rcode/.Rproj.user/E8E12491/sdb/prop/FFF3AAFB
- peerj-21161-Reyns_etal_Rcode/.Rproj.user/E8E12491/sdb/prop/INDEX
- peerj-21161-Reyns_etal_Rcode/.Rproj.user/E8E12491/session-persistent-state
- peerj-21161-Reyns_etal_Rcode/.Rproj.user/E8E12491/viewer-cache/
- peerj-21161-Reyns_etal_Rcode/.Rproj.user/shared/
- peerj-21161-Reyns_etal_Rcode/.Rproj.user/shared/notebooks/
- peerj-21161-Reyns_etal_Rcode/.Rproj.user/shared/notebooks/patch-chunk-names
- peerj-21161-Reyns_etal_Rcode/.Rproj.user/shared/notebooks/paths
- peerj-21161-Reyns_etal_Rcode/bio_economic_model.xlsx
- peerj-21161-Reyns_etal_Rcode/data_canada_goose_year.csv
- peerj-21161-Reyns_etal_Rcode/Fig3.eps
- peerj-21161-Reyns_etal_Rcode/Fig3.R
- peerj-21161-Reyns_etal_Rcode/Fig3.tif
- peerj-21161-Reyns_etal_Rcode/Fig4.R
- peerj-21161-Reyns_etal_Rcode/FigX.eps
- peerj-21161-Reyns_etal_Rcode/figX.R
- peerj-21161-Reyns_etal_Rcode/RAW_DATA.Rproj
