# Supplementary material for: Cost-benefit analysis for invasive species control: the case of greater Canada goose Branta canadensis in Flanders (northern Belgium)
Source: PeerJ. 2018 Jan 29;6:e4283. doi: 10.7717/peerj.4283 (PMC5793711; doi:10.7717/peerj.4283)
Supplement: Supplemental Information 1 — R code used for the production of figures for Reyns et al. cost-benefit analysis of Branta canadensis in Flanders. [file peerj-06-4283-s004.zip › peerj-21161-Reyns_etal_Rcode/bio_economic_model.xlsx]

## Sheet: parameters
Parameters CBA
Parmeter Type	Description	Price level original source data	Prices original source data		Values at 2014 price level			Source	Comments
Economic parameters
								Liekens et al. (2013)
	discount rate				0.04
Management costs (M)	Unit cost capture size [30,105]	2014	1004.93		1004.93
	Unit cost capture size ]105,250]	2014	1253.15		1253.15
	Average capture size for capture class [30,105]				46
	Average capture size for capture class ]105,250]				122
	Percentage of Bc in capture class [30,105]				0.5143
	Percentage of Bc in capture class ]105,250]				0.4857
	kosten jacht (per gans)				0
Damage Costs (D)
Eutrophication
	Unit costs of N (€/kg) (min - max)	2010	5	74	5.40153	79.9427		Flemish environmental costing model as in Liekens et al. (2013)	Authors state that price level is 2010
	Unit costs of P (€/kg) (min - max)	2010	80	800	86.4245	864.245		Flemish environmental costing model as in Liekens et al. (2013)	Authors state that price level is 2010
	manure production (kg/goose.day)				0.5			(Van Daele et al., 2012)
	moisture content manure				0.8			(Ayers, DePerno, Moorman & Yelverton, 2010)
	N-content (mg/g manure) of dry matter (avg, min, max)				24.2	12.6	55.7	(Ayers, DePerno, Moorman & Yelverton, 2010)
	P-content (mg/g manure) of dry matter (avg, min, max)				3.6	1.4	8.3	(Ayers, DePerno, Moorman & Yelverton, 2010)
	Daily production of N per goose (kg) (avg, min, max)				0.00242	0.00126	0.00557	Own calculation
	Daily production of P per goose (kg) (avg min, max)				0.00036	0.00014	0.00083	Own calculation
Agricultural damage
	beta_0 (coefficient from regression model)				-21.4917			Own calculation based on data from Lemaire en Wiersma (2011)	constant of regression of damaged area by greylag goose and the number of this type of geese
	beta_1 (coefficient from regression model)				0.0783			Own calculation based on data from Lemaire en Wiersma (2011)	Estimated coefficient of predictor in regression model of damaged area of greylag geese on the number of geese.
	Correction parameter Canada gooe > greylag goose				1.26			Lemaire and Wiersma (2011)	Coefficient to correct the high energy intake of Bc w.r.t. greylag geese.
	Production of hay in tons dry matter/ha/year				10			(Veldgids, 2000)
	Average price of hay (€/kg)	2014	0.121497		0.121497			FOD economie	Average price of hay in 2014
Management effort
	Capture rate as a % of totale population				0.5
					0.5
					0.41
					0.56
Population model	P0				113			Estimation of logistic growth model
	intrinsic growth rate (r)				0.4838
	carrying capacity (K)				10753
	A = (K-P0)/P0				94.1593

## Sheet: CBA
									Cost-Benefit Analysis (Branta Canadensis)
									*Costs calculated at 2014 price level and discounted to 2015 (time horizon 2016-2050) at 4 % real discount rate.
									*Costs are expressed in millions of euros.
									TYPE OF COST	BAU	MOULT CAPTURE	DELTA
									NPV Damage costs (D)
									Agriculture	2.40546e+07	2.35335e+06	2.17012e+07
									Eutrophication: input of N and P average, Price of N low and price of P low	3.2388e+06	317029	2.92177e+06
									Eutrophication: input of N and P average, Price of N high and Price of P low	1.64616e+07	1.61134e+06	1.48503e+07
									NPV Management costs (M)	0	254876	-254876
									NPV D + NPV M
									Input of N and P are average and the prices of N and P are low	2.72934e+07	2.92526e+06	2.43681e+07
									Input of N and P average and price of N is high and price of P is low	4.05162e+07	4.21957e+06	3.62967e+07
Population Bc																		MOULT CAPTURE SCENARIO																		BUSINESS AS USUAL
																		MANAGEMENT COSTS					AGRICULTURAL DAMAGE			EUTROPHICATION Input nutrients = average; prices = lowest values					EUTROPHICATION Input nutrients = average, price of N = high, price of P = low					AGRICULTURAL DAMAGE			EUTROPHICATION Input nutrients = average; prices = lowest values					EUTROPHICATION Input nutrients = average, price of N = high, price of P = low
START_OF_YEAR	END_OF_YEAR	NUMBER_OF_DAYS_YEAR	DAY FOR THE FIRST OF JUNE IN THE YEAR	DAY NUMBER OF THE WEEK OF THE FIRST OF JUNE	DAY OF FIRST MONDAY OF JUNE	CHECK IF THE CALCULATED DAY IS A MONDAY	NUMBER OF DAYS BEFORE THE CAPTURE (FIRST MONDAY OF JUNE)	NUMBER OF DAYS FROM CAPTURE (FIRST MONDAY OF JUNE)	Year	Index_year	Estimated_number_Bc_BAU	Number_of_Bc_Captured	Remaining_Population	t + 1 (computed)	Pre-moult capture population	Total captured population < 30 (= lower bound of the small capture event) ?	Estimated captured population in large capture event < 106 (lower bound of the large capture event) ?	Number_Of_Captures_[30,105]	Number_Of_Captures_]105,250]	Management_Cost_[30,105]	Management_Cost_]105,250]	Management_Cost_Total	Damaged_Area_Agriculature (ha)	Agricultural_Loss (tons)	Damage_Costs_Agriculture	Input_N_(kg)	Input_P _(kg)	Damage_Costs_N	Damage_Costs_P	Damage_Costs_Eutrophication	Input_N_(kg)	Input_P _(kg)	Damage_Costs_N	Damage_Costs_P	Damage_Costs_Eutrophication	Damaged_Area_Agriculature (ha)	Agricultural_Loss (tons)	Damage_Costs_Agriculture	Input_N_(kg)	Input_P _(kg)	Damage_Costs_N	Damage_Costs_P	Damage_Costs_Eutrophication	Input_N_(kg)	Input_P _(kg)	Damage_Costs_N	Damage_Costs_P	Damage_Costs_Eutrophication
1992/1/1	1992/12/31	366	maandag	1	1992/6/1	maandag	152	214	1992	0	113
1993/1/1	1993/12/31	365	dinsdag	2	1993/6/7	maandag	157	208	1993	1	182.121
1994/1/1	1994/12/31	365	woensdag	3	1994/6/6	maandag	156	209	1994	2	292.36
1995/1/1	1995/12/31	365	donderdag	4	1995/6/5	maandag	155	210	1995	3	466.385
1996/1/1	1996/12/31	366	zaterdag	6	1996/6/3	maandag	154	212	1996	4	736.7
1997/1/1	1997/12/31	365	zondag	7	1997/6/2	maandag	152	213	1997	5	1146.23
1998/1/1	1998/12/31	365	maandag	1	1998/6/1	maandag	151	214	1998	6	1743.79
1999/1/1	1999/12/31	365	dinsdag	2	1999/6/7	maandag	157	208	1999	7	2569.54
2000/1/1	2000/12/31	366	donderdag	4	2000/6/5	maandag	156	210	2000	8	3628.82
2001/1/1	2001/12/31	365	vrijdag	5	2001/6/4	maandag	154	211	2001	9	4865.16
2002/1/1	2002/12/31	365	zaterdag	6	2002/6/3	maandag	153	212	2002	10	6158.6
2003/1/1	2003/12/31	365	zondag	7	2003/6/2	maandag	152	213	2003	11	7365.73
2004/1/1	2004/12/31	366	dinsdag	2	2004/6/7	maandag	158	208	2004	12	8378
2005/1/1	2005/12/31	365	woensdag	3	2005/6/6	maandag	156	209	2005	13	9153.45
2006/1/1	2006/12/31	365	donderdag	4	2006/6/5	maandag	155	210	2006	14	9707.32
2007/1/1	2007/12/31	365	vrijdag	5	2007/6/4	maandag	154	211	2007	15	10083.4
2008/1/1	2008/12/31	366	zondag	7	2008/6/2	maandag	153	213	2008	16	10330.2
2009/1/1	2009/12/31	365	maandag	1	2009/6/1	maandag	151	214	2009	17	10488.3
2010/1/1	2010/12/31	365	dinsdag	2	2010/6/7	maandag	157	208	2010	18	10588.3
2011/1/1	2011/12/31	365	woensdag	3	2011/6/6	maandag	156	209	2011	19	10650.9
2012/1/1	2012/12/31	366	vrijdag	5	2012/6/4	maandag	155	211	2012	20	10689.8
2013/1/1	2013/12/31	365	zaterdag	6	2013/6/3	maandag	153	212	2013	21	10714
2014/1/1	2014/12/31	365	zondag	7	2014/6/2	maandag	152	213	2014	22	10728.9
2015/1/1	2015/12/31	365	maandag	1	2015/6/1	maandag	151	214	2015	23	10738.1		10743.8
2016/1/1	2016/12/31	366	woensdag	3	2016/6/6	maandag	157	209	2016	24	10743.8	5371	5372.83	10.3915		0	0	60.0501	21.3827	60346.2	26795.8	87141.9	757.376	7573.76	920186	6799.48	1011.49	36727.6	87417.8	124145	6799.48	1011.49	543569	87417.8	630986	1059.96	10599.6	1.28782e+06	9516.03	1415.61	51401.1	122343	173744	9516.03	1415.61	760736	122343	883079
2017/1/1	2017/12/31	365	donderdag	4	2017/6/5	maandag	155	210	2017	25	10747.3	3324	3324	8.73205	6648	0	0	37.1638	13.2333	37347	16583.4	53930.3	413.777	4137.77	502724	3704.61	551.098	20010.5	47628.4	67638.9	3704.61	551.098	296156	47628.4	343784	1060.31	10603.1	1.28824e+06	9493.13	1412.2	51277.4	122049	173326	9493.13	1412.2	758906	122049	880955
2018/1/1	2018/12/31	365	vrijdag	5	2018/6/4	maandag	154	211	2018	26	10749.5	2261	2261	7.6591	4522	0	0	25.279	9.00137	25403.6	11280.1	36683.7	267.314	2673.14	324777	2393.3	356.028	12927.5	30769.5	43697	2393.3	356.028	191327	30769.5	222096	1060.53	10605.3	1.2885e+06	9495.05	1412.49	51287.8	122073	173361	9495.05	1412.49	759059	122073	881133
2019/1/1	2019/12/31	365	zaterdag	6	2019/6/3	maandag	153	212	2019	27	10750.9	1621	1622	6.8226	3243	0	0	18.1235	6.45344	18212.8	8087.13	26300	186.449	1864.49	226529	1669.31	248.327	9016.82	21461.5	30478.3	1669.31	248.327	133449	21461.5	154910	1060.66	10606.6	1.28866e+06	9496.23	1412.66	51294.2	122089	173383	9496.23	1412.66	759154	122089	881242
2020/1/1	2020/12/31	366	maandag	1	2020/6/1	maandag	152	214	2020	28	10751.7	1202	1203	6.11216	2405	0	0	13.4389	4.78534	13505.1	5996.75	19501.9	135.853	1358.53	165057	1219.65	181.435	6587.96	15680.4	22268.4	1219.65	181.435	97501.7	15680.4	113182	1060.74	10607.4	1.28876e+06	9522.97	1416.64	51438.6	122432	173871	9522.97	1416.64	761292	122432	883724
2021/1/1	2021/12/31	365	dinsdag	2	2021/6/7	maandag	157	208	2021	29	10752.2	912	912	5.47771	1824	0	0	10.1966	3.63081	10246.8	4549.95	14796.8	102.325	1023.25	124321	916.132	136.284	4948.52	11778.3	16726.8	916.132	136.284	73238	11778.3	85016.3	1060.79	10607.9	1.28882e+06	9497.4	1412.84	51300.5	122104	173404	9497.4	1412.84	759248	122104	881351
2022/1/1	2022/12/31	365	woensdag	3	2022/6/6	maandag	156	209	2022	30	10752.5	702	703	4.89627	1405	0	0	7.84867	2.79477	7887.36	3502.26	11389.6	78.1693	781.693	94973	699.862	104.112	3780.32	8997.8	12778.1	699.862	104.112	55948.8	8997.8	64946.6	1060.82	10608.2	1.28886e+06	9497.68	1412.88	51302	122107	173409	9497.68	1412.88	759270	122107	881377
2023/1/1	2023/12/31	365	donderdag	4	2023/6/5	maandag	155	210	2023	31	10752.7	547	548	4.34979	1095	0	0	6.1157	2.17769	6145.85	2728.97	8874.82	60.5584	605.584	73576.4	542.189	80.6562	2928.65	6970.67	9899.32	542.189	80.6562	43344	6970.67	50314.7	1060.84	10608.4	1.28888e+06	9497.85	1412.9	51302.9	122109	173412	9497.85	1412.9	759283	122109	881393
2024/1/1	2024/12/31	366	zaterdag	6	2024/6/3	maandag	154	212	2024	32	10752.8	430	431	3.82981	861	0	0	4.80759	1.71189	4831.29	2145.26	6976.55	47.3785	473.785	57563.2	425.349	63.275	2297.53	5468.51	7766.05	425.349	63.275	34003.5	5468.51	39472	1060.85	10608.5	1.2889e+06	9523.98	1416.79	51444.1	122445	173889	9523.98	1416.79	761372	122445	883817
2025/1/1	2025/12/31	365	zondag	7	2025/6/2	maandag	152	213	2025	33	10752.9	341	341	3.32773	682	0	0	3.81253	1.35757	3831.32	1701.24	5532.56	37.34	373.4	45366.8	334.311	49.7322	1805.79	4298.08	6103.87	334.311	49.7322	26725.7	4298.08	31023.8	1060.86	10608.6	1.28891e+06	9498.02	1412.93	51303.8	122112	173415	9498.02	1412.93	759297	122112	881409
2026/1/1	2026/12/31	365	maandag	1	2026/6/1	maandag	151	214	2026	34	10752.9	271	271	2.83897	542	0	0	3.0299	1.07889	3044.84	1352.01	4396.85	29.5933	295.933	35954.9	264.954	39.4146	1431.16	3406.39	4837.54	264.954	39.4146	21181.1	3406.39	24587.5	1060.86	10608.6	1.28891e+06	9498.06	1412.93	51304.1	122112	173416	9498.06	1412.93	759300	122112	881412
2027/1/1	2027/12/31	365	dinsdag	2	2027/6/7	maandag	157	208	2027	35	10753	216	216	2.35928	432	0	1	4.69565	0	4718.8	0	4718.8	23.6441	236.441	28726.8	211.689	31.491	1143.45	2721.59	3865.04	211.689	31.491	16923	2721.59	19644.6	1060.87	10608.7	1.28891e+06	9498.09	1412.94	51304.2	122112	173417	9498.09	1412.94	759302	122112	881415
2028/1/1	2028/12/31	366	donderdag	4	2028/6/5	maandag	156	210	2028	36	10753	173	173	1.89202	346	0	1	3.76087	0	3779.41	0	3779.41	18.876	188.76	22933.7	169.463	25.2094	915.359	2178.71	3094.07	169.463	25.2094	13547.3	2178.71	15726	1060.87	10608.7	1.28892e+06	9524.12	1416.81	51444.8	122447	173892	9524.12	1416.81	761384	122447	883831
2029/1/1	2029/12/31	365	vrijdag	5	2029/6/4	maandag	154	211	2029	37	10753	138	139	1.4331	277	0	1	3	0	3014.79	0	3014.79	15.1287	151.287	18380.9	135.45	20.1496	731.636	1741.42	2473.05	135.45	20.1496	10828.2	1741.42	12569.6	1060.87	10608.7	1.28892e+06	9498.11	1412.94	51304.3	122113	173417	9498.11	1412.94	759304	122113	881417
2030/1/1	2030/12/31	365	zaterdag	6	2030/6/3	maandag	153	212	2030	38	10753	111	112	0.981433	223	0	1	2.41304	0	2424.94	0	2424.94	12.1663	121.663	14781.6	108.927	16.204	588.37	1400.42	1988.79	108.927	16.204	8707.88	1400.42	10108.3	1060.87	10608.7	1.28892e+06	9498.12	1412.94	51304.4	122113	173417	9498.12	1412.94	759305	122113	881417
2031/1/1	2031/12/31	365	zondag	7	2031/6/2	maandag	152	213	2031	39	10753	90	90	0.52514	180	0	1	1.95652	0	1966.17	0	1966.17	9.78309	97.8309	11886.1	87.5895	13.0298	473.117	1126.1	1599.21	87.5895	13.0298	7002.14	1126.1	8128.23	1060.87	10608.7	1.28892e+06	9498.12	1412.94	51304.4	122113	173417	9498.12	1412.94	759305	122113	881418
2032/1/1	2032/12/31	366	dinsdag	2	2032/6/7	maandag	158	208	2032	40	10753	72	73	0.0891262	145	0	1	1.56522	0	1572.93	0	1572.93	7.92607	79.2607	9629.89	71.1577	10.5854	384.36	914.841	1299.2	71.1577	10.5854	5688.53	914.841	6603.37	1060.87	10608.7	1.28892e+06	9524.14	1416.81	51445	122447	173892	9524.14	1416.81	761385	122447	883833
2033/1/1	2033/12/31	365	woensdag	3	2033/6/6	maandag	156	209	2033	41	10753	58	59	-0.353685	117	0	1	1.26087	0	1267.09	0	1267.09	6.41115	64.1115	7789.32	57.4	8.53884	310.048	737.965	1048.01	57.4	8.53884	4588.71	737.965	5326.67	1060.87	10608.7	1.28892e+06	9498.12	1412.94	51304.4	122113	173417	9498.12	1412.94	759305	122113	881418
2034/1/1	2034/12/31	365	donderdag	4	2034/6/5	maandag	155	210	2034	42	10753	95	0	population eradicated	95	0	1	2.06522	0	2075.4	0	2075.4	2.47186	24.7186	3003.22	22.1309	3.2922	119.541	284.527	404.067	22.1309	3.2922	1769.2	284.527	2053.73	1060.87	10608.7	1.28892e+06	9498.12	1412.94	51304.4	122113	173417	9498.12	1412.94	759305	122113	881418
2035/1/1	2035/12/31	365	vrijdag	5	2035/6/4	maandag	154	211	2035	43	10753	population eradicated	population eradicated	population eradicated	population eradicated	0	population eradicated																			1060.87	10608.7	1.28892e+06	9498.12	1412.94	51304.4	122113	173417	9498.12	1412.94	759305	122113	881418
2036/1/1	2036/12/31	366	zondag	7	2036/6/2	maandag	153	213	2036	44	10753	population eradicated	population eradicated	population eradicated	population eradicated	0	population eradicated																			1060.87	10608.7	1.28892e+06	9524.15	1416.82	51445	122448	173892	9524.15	1416.82	761386	122448	883833
2037/1/1	2037/12/31	365	maandag	1	2037/6/1	maandag	151	214	2037	45	10753	population eradicated	population eradicated	population eradicated	population eradicated	0	population eradicated																			1060.87	10608.7	1.28892e+06	9498.12	1412.94	51304.4	122113	173417	9498.12	1412.94	759305	122113	881418
2038/1/1	2038/12/31	365	dinsdag	2	2038/6/7	maandag	157	208	2038	46	10753	population eradicated	population eradicated	population eradicated	population eradicated	0	population eradicated																			1060.87	10608.7	1.28892e+06	9498.12	1412.94	51304.4	122113	173417	9498.12	1412.94	759305	122113	881418
2039/1/1	2039/12/31	365	woensdag	3	2039/6/6	maandag	156	209	2039	47	10753	population eradicated	population eradicated	population eradicated	population eradicated	0	population eradicated																			1060.87	10608.7	1.28892e+06	9498.12	1412.94	51304.4	122113	173417	9498.12	1412.94	759305	122113	881418
2040/1/1	2040/12/31	366	vrijdag	5	2040/6/4	maandag	155	211	2040	48	10753	population eradicated	population eradicated	population eradicated	population eradicated	0	population eradicated																			1060.87	10608.7	1.28892e+06	9524.15	1416.82	51445	122448	173893	9524.15	1416.82	761386	122448	883833
2041/1/1	2041/12/31	365	zaterdag	6	2041/6/3	maandag	153	212	2041	49	10753	population eradicated	population eradicated	population eradicated	population eradicated	0	population eradicated																			1060.87	10608.7	1.28892e+06	9498.12	1412.94	51304.4	122113	173417	9498.12	1412.94	759305	122113	881418
2042/1/1	2042/12/31	365	zondag	7	2042/6/2	maandag	152	213	2042	50	10753	population eradicated	population eradicated	population eradicated	population eradicated	0	population eradicated																			1060.87	10608.7	1.28892e+06	9498.12	1412.94	51304.4	122113	173417	9498.12	1412.94	759305	122113	881418
2043/1/1	2043/12/31	365	maandag	1	2043/6/1	maandag	151	214	2043	51	10753	population eradicated	population eradicated	population eradicated	population eradicated	0	population eradicated																			1060.87	10608.7	1.28892e+06	9498.12	1412.94	51304.4	122113	173417	9498.12	1412.94	759305	122113	881418
2044/1/1	2044/12/31	366	woensdag	3	2044/6/6	maandag	157	209	2044	52	10753	population eradicated	population eradicated	population eradicated	population eradicated	0	population eradicated																			1060.87	10608.7	1.28892e+06	9524.15	1416.82	51445	122448	173893	9524.15	1416.82	761386	122448	883833
2045/1/1	2045/12/31	365	donderdag	4	2045/6/5	maandag	155	210	2045	53	10753	population eradicated	population eradicated	population eradicated	population eradicated	0	population eradicated																			1060.87	10608.7	1.28892e+06	9498.12	1412.94	51304.4	122113	173417	9498.12	1412.94	759305	122113	881418
2046/1/1	2046/12/31	365	vrijdag	5	2046/6/4	maandag	154	211	2046	54	10753	population eradicated	population eradicated	population eradicated	population eradicated	0	population eradicated																			1060.87	10608.7	1.28892e+06	9498.12	1412.94	51304.4	122113	173417	9498.12	1412.94	759305	122113	881418
2047/1/1	2047/12/31	365	zaterdag	6	2047/6/3	maandag	153	212	2047	55	10753	population eradicated	population eradicated	population eradicated	population eradicated	0	population eradicated																			1060.87	10608.7	1.28892e+06	9498.12	1412.94	51304.4	122113	173417	9498.12	1412.94	759305	122113	881418
2048/1/1	2048/12/31	366	maandag	1	2048/6/1	maandag	152	214	2048	56	10753	population eradicated	population eradicated	population eradicated	population eradicated	0	population eradicated																			1060.87	10608.7	1.28892e+06	9524.15	1416.82	51445	122448	173893	9524.15	1416.82	761386	122448	883833
2049/1/1	2049/12/31	365	dinsdag	2	2049/6/7	maandag	157	208	2049	57	10753	population eradicated	population eradicated	population eradicated	population eradicated	0	population eradicated																			1060.87	10608.7	1.28892e+06	9498.12	1412.94	51304.4	122113	173417	9498.12	1412.94	759305	122113	881418
2050/1/1	2050/12/31	365	woensdag	3	2050/6/6	maandag	156	209	2050	58	10753	population eradicated	population eradicated	population eradicated	population eradicated	0	population eradicated																			1060.87	10608.7	1.28892e+06	9498.12	1412.94	51304.4	122113	173417	9498.12	1412.94	759305	122113	881418

## Sheet: index_consumptieprijzen
Periodes	Zoekopdracht1
(jaargemiddelden)
		Indexcijfers van de consumptieprijzen - historisch overzicht (jaargemiddelden), Indexcijfer - basis 2004 = 100 -
2014-12-31		122.82
2013-12-31		122.4
2012-12-31		121.05
2011-12-31		117.71
2010-12-31		113.69
2009-12-31		111.26
2008-12-31		111.32
2007-12-31		106.53
2006-12-31		104.63
2005-12-31		102.79
bron:	http://www.nbb.be/belgostat/SeriesLinker
Zie "Indexcijfers van de consumptieprijzen - historisch overzicht "
