# Supplementary material for: Cost-benefit analysis for invasive species control: the case of greater Canada goose Branta canadensis in Flanders (northern Belgium)
Source: PeerJ. 2018 Jan 29;6:e4283. doi: 10.7717/peerj.4283 (PMC5793711; doi:10.7717/peerj.4283)
Supplement: Supplemental Information 1 — R code used for the production of figures for Reyns et al. cost-benefit analysis of Branta canadensis in Flanders. [file peerj-06-4283-s004.zip › peerj-21161-Reyns_etal_Rcode/Fig3.R]

#0 settings####

#clean workspace

rm(list = ls())


#set working directory

# setwd("C:/Users/Nikolaas/Desktop/plots")

#1. Reading in population data (annual data) of Devos en Onkelix (2013)##### 

dataset <- read.csv("data_canada_goose_year.csv", sep=",", header=T)

#dataset structure

str(dataset)

#Rename Winter to year
#Rename Schatting to population
#Reanem Bovengrens to population_upper_bound

names(dataset)[c(2,3,5)] <- 
  paste(
    c("year","population","population_upper_bound")
    )

#Sort data by year

dataset <- dataset[order(dataset$year, decreasing=F),]

#Eliminate non necessary columns in the dataset

dataset$X <- NULL

#Create time variable "time

dataset$time <- seq(0,length(dataset$year)-1,1)

#We limit the data to 2009 (included). Since 2010 there has been managament of Bc.
#Limiting the dataset will eliminate this effect. 

dataset.1992.2009 <- dataset[dataset$year <= 2009, ]

####ROBUSTNESS_CHECK####
    #Testing the robustness of the nls()-procedure at different 
      #starting values
    
    #We test 10 different sets of starting values.
    
      #create a data frame "starting" with starting values.
        #For each row of starting values we apply the nls() procedure.
        #The aim is to check if the results converge.
    #For R we choose values from 0.1 to 3. For K from 5000 to 30.000.
    #The chosn interval for starting values is linearly divided into 9 intervals
    
    starting<-data.frame(R=seq(0.25,3,len=10),K=seq(5000,30000,len=10))
    
    #Create data frame "result" for storing the results of the 10 estimations.
      #We create this data frame by copying data frame starting.
    
    result<-starting
    
    #Then add extra columns to store additional model statistics
    
    result$SE_R <- NA
    result$SE_K <- NA
    
    #Create scalar for storing the beginpopulation at time = 0
    
    P0<-dataset[dataset$time==0,"population"]
    
    #Now estimate 10 times the logistic growth model
      #Create an object containing the logistic growth equation
    
    model<-population~K/(1+((K-P0)/P0)*exp(-1*R*time))
    
    for (i in 1:10) {
      
      model_i<-nls(model, start=list(R=starting[i,1],K=starting[i,2]),data=dataset.1992.2009)
      result[i,1]<-summary(model_i)$coefficients[1,1]
      result[i,2]<-summary(model_i)$coefficients[2,1]
      result[i,3]<-summary(model_i)$coefficients[1,2]
      result[i,4]<-summary(model_i)$coefficients[2,2]
    }
    
    #Print the results of the estimations
    
    cbind(starting, result)
    
    #Remove some objects. 
    
    rm(starting, i, model, model_i)

####END ROBUSTNESS CHECK####

#2. Estimating the model####

model <- nls(
            population ~ K/(1+((K-P0)/P0)*exp(-1*R*time)), 
            start = list(K = 10000, R = 0.3), 
            data = dataset.1992.2009
              )

summary(model) 

#3. Plotting the fitted model####

dataset.1992.2009$predicted_model <- predict(model)

#We estimate the population until 2050. 

#Create variable "time" for the period 1996-2050.

time <- data.frame(time=seq(from=0, to=58, by=1))
year <- data.frame(year=seq(from=1992, to=2050, by=1))

#Retreive coefficients

K3 <- summary(model)$coefficients[1,1]
R3 <- summary(model)$coefficients[2,1]
A3 <-(K3-P0)/P0


#Apply the logistic growth model.

model.numbers.until.2050 <- (K3/(1+A3*exp(-R3*time$time)))


  #Merging the vectors for plotting.

model.population.predicted.2050 <- as.data.frame(
                                                cbind(
                                                  year$year, 
                                                  time$time, 
                                                  model.numbers.until.2050
                                                  )
                                                )

names(model.population.predicted.2050)[1:3] = c("year", "time", "number.until.2050")

#Plotting the data and saving as EPS-file and Tiff-file

  #EPS

postscript(file = "Fig3.eps")

plot(x = dataset$year,
     y = dataset$population,
     bty = "l",
     xlim = c(1992, 2050),
     ylim = c(0, max(dataset$population) + 1000), #Max of dataset + 1000
     xlab = "year",
     ylab = expression(paste(italic("Bc "),"population")),
     pch = ifelse(dataset$year > 2009, 17, 20), #Change point character for year > 2009
     yaxs = "i", #y-axis at y = 0
     xaxs = "i" #x-axis at x = 0
)

lines(x = model.population.predicted.2050$year,
      y = model.population.predicted.2050$number.until.2050
)

abline(v = 2010)

dev.off() #close graphics device


#Tiff-file

tiff(
  filename = "Fig3.tif", 
  width = 150,
  height = 129,
  res = 300,
  units = "mm"
     )

plot(x = dataset$year,
     y = dataset$population,
     bty = "l",
     xlim = c(1992, 2050),
     ylim = c(0, max(dataset$population) + 1000), #Max of dataset + 1000
     xlab = "year",
     ylab = expression(paste(italic("Bc "),"population")),
     pch = ifelse(dataset$year > 2009, 17, 20), #Change point character for year > 2009
     yaxs = "i", #y-axis at y = 0
     xaxs = "i" #x-axis at x = 0
     )

lines(x = model.population.predicted.2050$year,
      y = model.population.predicted.2050$number.until.2050
      )

abline(v = 2010)

dev.off() #close graphics device
