# Supplementary material for: Cost-benefit analysis for invasive species control: the case of greater Canada goose Branta canadensis in Flanders (northern Belgium)
Source: PeerJ. 2018 Jan 29;6:e4283. doi: 10.7717/peerj.4283 (PMC5793711; doi:10.7717/peerj.4283)
Supplement: Supplemental Information 1 — R code used for the production of figures for Reyns et al. cost-benefit analysis of Branta canadensis in Flanders. [file peerj-06-4283-s004.zip › peerj-21161-Reyns_etal_Rcode/Fig4.R]

#0. Settings####

#clear workspace
rm(list=ls())

#Load packages

library("plyr")

#set working directory

#setwd("C:/Users/Nikolaas/Desktop/plots")

#Load data of Lemaire and Wiersma (2011)####

dataset<-read.csv("data_agricultural_damage_sovon.csv", sep=";", header=T)

#Check structure
str(dataset)

#Rename variables

dataset <- rename(
  dataset, 
  c(
    "aantal_ganzen" = "number_of_geese",
    "som_taxatiebedrag" = "sum_taxation_amount",
    "som_schadeoppervlakte" = "sum_damaged_area"
    )
  )


#Linear Model of damaged area on number of geese

model <- lm(sum_damaged_area ~ number_of_geese, data=dataset)

summary(model)

#Grab coefficients and residuals

summary(model)$coefficients[1,1]
summary(model)$coefficients[2,1]

dataset$resid1<-residuals(model)

#Calculate fitted values

dataset$fitted1 <- predict(model)

#Standardized residuals. 

dataset$stresid1<-dataset$resid1/summary(model)$sigma

#Add equation to plot

coefs <- coef(model)
b0 <- round(coefs[1], 2)
b1 <- round(coefs[2],2)
r2 <- round(summary(model)$r.squared, 2)

# space <- sprintf("%23s", "")

#Assembe the estimated equation to show on the plot

eqn <- paste(
  "damaged_area = ", 
  b0, 
  " + ", 
  b1,
  " * ", 
  "greylag_geese",
  '\n',
#   space,
  "R² = ",
  r2,
  sep = ""
  )


    # Line widths as controlled by par(lwd = ) are in multiples of 1/96 inch: 
    # multiples less than 1 are allowed. pch = "." with cex = 1 corresponds to a square of side 1/72 inch, 
    # which is also the 'pixel' size assumed for graphics parameters such as "cra".
    
    #1/96 inch = 0.254 mm. 


#Max value for x and y:

max_x <- max(dataset$number_of_geese) + 10000
max_y <- max(dataset$sum_damaged_area) + 1000


# Figure Placement and Size
# Figures should be submitted separately from the text, if possible.
# When preparing your figures, size figures to fit in the column width.
# For most journals the figures should be 39 mm, 84 mm, 129 mm, or 174 mm wide and not higher than 234 mm.
# For books and book-sized journals, the figures should be 80 mm or 122 mm wide and not higher than 198 mm.
# 

postscript(file = "Fig4.eps")


with(dataset,
     plot(
       x=number_of_geese,
       y=sum_damaged_area,
       xlab="greylag geese",
       ylab="damaged area",
       bty = "l",
       pch = 20,
       yaxs = "i", #y-as start op y = 0
       xaxs = "i", #x-as start op x = 0
       text(150000, 27000, eqn, pos = 4),
       xlim = c(150000, max_x),
       ylim = c(0, max_y)
       
     )
)

lines(x=dataset$number_of_geese,
      y=dataset$fitted,
      lwd = 1
)

dev.off()


"Tiff"


tiff(
  filename = "Fig4.tif", 
  res = 300,
  width = 150,
  height = 129,
  units = "mm"
  )

with(dataset,
     plot(
       x=number_of_geese,
       y=sum_damaged_area,
       xlab="greylag geese",
       ylab="damaged area",
       bty = "l",
       pch = 20,
       yaxs = "i", #y-as start op y = 0
       xaxs = "i", #x-as start op x = 0
       text(150000, 27000, eqn, pos = 4),
       xlim = c(150000, max_x),
       ylim = c(0, max_y)
       
     )
)

lines(x=dataset$number_of_geese,
      y=dataset$fitted,
      lwd = 1
)

dev.off()
