# Supplementary material for: Cost-benefit analysis for invasive species control: the case of greater Canada goose Branta canadensis in Flanders (northern Belgium)
Source: PeerJ. 2018 Jan 29;6:e4283. doi: 10.7717/peerj.4283 (PMC5793711; doi:10.7717/peerj.4283)
Supplement: Supplemental Information 1 — R code used for the production of figures for Reyns et al. cost-benefit analysis of Branta canadensis in Flanders. [file peerj-06-4283-s004.zip › peerj-21161-Reyns_etal_Rcode/figX.R]

#Plot Figure X. 
#Illustration of the calculation of the growth between the 
  #post-moult capture population and the pre-moult capture 
  #population one year ahead.

#load package shape

library("shape")


#Logistic growth model with "arrows"

#Export to EPS

postscript(file = "FigX.eps", width = 480, height = 480)


  #Plot an arbitrary growth curve for illustration and the 
    #arrows illustrating the computation of the population growth
    #between moult capture events.
  #For simplicity we assume a 50 % capture rate.

curve(
  10000/(1+((10000-10)/10)*exp(-0.5*x)),
  from = 1,
  to = 25,
  xlab = "time",
  ylab = "population",
  xaxs = "i",
  yaxs = "i",
  ylim = c(0,11000),
  bty = "l"
)

arrows(
  x0 = 16.58609828,
  y0 = 8000, 
  x1 = 16.58609828,
  y1 = 4000, 
  lty = "dashed",
  arr.type = "triangle",
  arr.adj = 1
  )


arrows(
  x0 = 16.58609828,
  y0 = 4000, 
  x1 = 13.00257934,
  y1 = 4000, 
  lty = "dashed",
  arr.type = "triangle",
  arr.adj = 1
)

Arrows(
  x0 = 13.00257934,
  y0 = 4000, 
  x1 = 14.00257934,
  y1 = 5236.161378,
  arr.type = "triangle",
  arr.adj = 1
)


arrows(
  x0 = 13.00257934,
  y0 = 4000, 
  x1 = 13.00257934,
  y1 = 0,
  lty = "dashed",
  arr.type = "triangle",
  arr.adj = 1
)


arrows(
  x0 = 14.00257934,
  y0 = 5236.161378,
  x1 = 14.00257934,
  y1 = 0, 
  lty = "dashed",
  arr.type = "triangle",
  arr.adj = 1
)

#tekenen van punt "t" en "t+1"

mtext(
   text = "t",
   at = c(13,-250),
   side = 1
  )

mtext(
  text = "t+1",
  at = c(14,-250),
  side = 1
)

#Drawing points A, B and C.

text(
  x = 16.5,
  y = 8200,
  label = "A"
    )

text(
  x = 13,
  y = 4200,
  label = "B"
)


text(
  x = 14,
  y = 5500,
  label = "C"
)

dev.off() #close graphics device
